# Supplementary material for: RAD51 Is Implicated in DNA Damage, Chemoresistance and Immune Dysregulation in Solid Tumors
Source: Cancers (Basel). 2022 Nov 20;14(22):5697. doi: 10.3390/cancers14225697 (PMC9688595; doi:10.3390/cancers14225697)
Supplement: Supplementary file 1 [file cancers-14-05697-s001.zip]

Archive with 1 entries (1 files):
- cancers-1903892-supplementary.pdf
